# Supplementary material for: Synthesis of Arapaima gigas Growth Hormone (ag-GH) in HEK 293 Cells: Its Purification and Characterization via In Vivo Bioassay in Dwarf “Little” Mice
Source: Molecules. 2026 Feb 6;31(3):572. doi: 10.3390/molecules31030572 (PMC12899748; doi:10.3390/molecules31030572)
Supplement: Supplementary file 1 [file molecules-31-00572-s001.zip]

Archive with 1 entries (1 files):
- molecules-4080880-supplementary.pdf
